# Supplementary material for: Inducible immortalized Dendritic Cells enable antigen-specific antibody production in a murine in vitro Immunization model
Source: PLoS One. 2026 Jan 2;21(1):e0339883. doi: 10.1371/journal.pone.0339883 (PMC12758701; doi:10.1371/journal.pone.0339883)
Supplement: S1 Data — (XLSX) [file pone.0339883.s004.xlsx]

## Sheet: Tabelle1
fig 3 C
CD11c				MHCII				CD40				CD86
BM-DCs	iniDCs	de-iniDCs		BM-DCs	iniDCs	de-iniDCs		BM-DCs	iniDCs	de-iniDCs		BM-DCs	iniDCs	de-iniDCs
10868	543	9681		4234	17	4461		56	292	222		137	48	4362
15995	1022	2284		3348	15	18153		1074	261	145		674	37	244
5841	1413	2346		1624	53	223		522	117	317		527	47	1127
4045	1175	1221		1002	13	75		200	69	353		99	120	22
7989	523	31623		2680	23	373		851	98	128		476	241	14
	3715	9302			36	137			108	145			217	119
		25803				684				198				125
														70
fig 4 A
BM-DC	iniDCs	de-iniDCs
63.3	80.1	70
70.8	81.8	72
67.1	86.2	65
fig 4B
iniDC
14d	21d	42d
80.1	91	87
81.8	86
86.2
fig 5 D
CD11c			MHCII			CD40			CD86
de-iniDCs	+VP1		de-iniDCs	+VP1		de-iniDCs	+VP1		de-iniDCs	+VP1
9681	28868		4461	16299		222	5306		244	505
2284	5878		2085	1205		145	2477		22	450
2346	13369		37	725		353	219		14	565
1221	5870		223	425		128	2477		119	345
9302	11684		75	662		145	1020		125	291
25803	1238		16	12095		198	4833		70	269
			373
			137
fig 5 E
IL10			IL12p70
w/o VP1	+VP1		w/o VP1	+VP1
26	2142		5.16667	4510
282	1908		11.6667	4666.67
146	2500		15.8333	4906.67
fig 6 A
		day 3	day 4	day 5	day 6
+Flt3L	value 1	0.00075	0.13875	0.13875	0.17375
	value 2	-0.00025	0.13775	0.25275	0.21775
	value 3	0.00075	0.15375	0.27775	0.23375
	value 4	0.00075	0.11475
w/o Flt3L	value 1	0.00075	0.06875	0.09875	0.12975
	value 2	-0.00025	0.08275	0.14175	0.11375
	value 3	0.00075	0.03375	0.19975	0.28175
	value 4	0.00175	0.05475
fig 6 B
	J7B4	J7C6	J7D1	J7E6	J7F4	J7F8	J7F11	J7G8	J7H2	NCT	P157
value 1	0.0361	0.07487	0.09153	0.1139	0.03315	0.1244	0.1242	0.1098	0.0295	0.00645	1.475
value 2	0.1077	0.0936	0.1443	0.1218	0.03873	0.1306	0.1432	0.1131	0.07225	0.0076	1.79
value 3	0.1263	0.1383	0.1732	0.1434	0.0799	0.1315	0.5803	0.5491	0.4186	0.009267	1.79
fig 6 D
	IgG1	IgG2a	IgG2b	IgG3	IgM	IgA
value 1	0.1076	0.0085	0.33305	0.0703	0.01025	-0.0674
value 2	0.0098	0.0357	0.29865	0.0976	0.09815	-0.1233
value 3	0.0598	0.0341	0.374	0.05	0.0897	-0.2402
fig 6 E
	10 µg/ml	5 µg/ml	2.5 µg/ml	1.25 µg/ml	0.625 µg/ml	0.31 µg/ml	0.15 µg/ml
value 1	0.2434	0.2057	0.1609	0.104	0.0996	0.0626	0.0514
value 2	0.2076	0.1751	0.1518	0.0728	0.0905	0.0807	0.0563
value 3	0.1744	0.1756	0.1336	0.0858	0.1046	0.0642	0.056
fig 6 F
c [µg/ml]	value 1	value 2	value 3
50	0.6997	0.6904	0.69505
25	0.6558	0.6634	0.6596
12.5	0.5918	0.6073	0.59955
6.25	0.5467	0.5451	0.5459
3.125	0.5066	0.4557	0.48115
1.5625	0.4108	0.3731	0.39195
0.78125	0.3215	0.3045	0.313
0.390625	0.2379	0.2164	0.22715
0.195312	0.1559	0.1405	0.1482
fig 7 A
	value 1	value 2	value 3
IgG1	0.0221	0.0253	0.0298
IgG2a	0.0138	0.0161	0.0188
IgG2b	0.0116	0.0089	0.0128
IgG2c	0.0195	0.0208	0.0228
IgG3	0.0309	0.0326	0.0364
IgM	1.605	1.485	1.482
IgA	0.0195	0.0222	0.0249
fig 7 B
	value 1	value 2	value 3
IgG1	0.028	0.0268	0.0295
IgG2a	0.0171	0.0152	0.0156
IgG2b	0.014	0.0144	0.012
IgG2c	0.0206	0.0244	0.0217
IgG3	0.0286	0.0357	0.0301
IgM	1.191	1.257	1.162
IgA	0.0195	0.0195	0.0205
fig 7 C
	value 1	value 2	value 3
IgG1	0.0778	0.1803	0.1222
IgG2a	0.0219	0.0253	0.034
IgG2b	0.018	0.0348	0.0289
IgG2c	0.0412	0.0303	0.0293
IgG3	0.3628	0.6428	0.2768
IgM	0.9434	1.205	1.153
IgA	0.1091	0.2083	0.1263
fig 7 D
	value 1	value 2	value 3
IgG1	0.1984	0.4048	0.3003
IgG2a	0.0302	0.0338	0.0465
IgG2b	0.0311	0.0248	0.0283
IgG2c	0.0196	0.0207	0.0289
IgG3	0.2103	0.2701	0.3679
IgM	0.7907	1.194	0.9153
IgA	0.2176	0.1521	0.2621
fig 7 E
	J30B1F2				J30B1H9
c [µg/ml]	value 1	value 2	value 3		value 1	value 2	value 3
50	1.156	1.365	1.298		1.256	1.356	1.223
25	1.356	1.256	1.125		1.465	1.356	1.315
12.5	1.32	1.296	1.253		1.153	1.256	1.056
6.25	0.965	1.216	1.052		0.6856	1.154	0.8076
3.125	0.9338	0.7568	1.0459		1.2804	0.4285	1.05
1.5625	0.6773	0.8294	0.8756		0.8505	0.5972	0.5377
0.78125	0.3066	0.2911	0.3134		0.4665	0.379	0.4713
0.390625	0.2942	0.3182	0.1624		0.34	0.3622	0.3951
0.195312	0.2321	0.2302	0.2563		0.2772	0.2543	0.3106
0.0976562	0.2105	0.2079	0.2201		0.2295	0.2571	0.2204
0.0488281	0.186	0.2212	0.2113		0.1744	0.188	0.2474
0	0.2493	0.2707	0.274		0.2645	0.2876	0.3518
fig 7 F
	J31IIIF4				J31IVA6				L14C8
c [µg/ml]	value 1	value 2	value 3		value 1	value 2	value 3		value 1	value 2	value 3
50	1.465	1.415	1.324		1.35	1.439	1.3306		1.925	1.906	1.9155
25	1.35	1.11	1.238		1.321	1.3204	1.141		1.885	1.902	1.8935
12.5	1.039	0.939	1.1104		1.11	0.95	1.05		1.765	1.925	1.845
6.25	0.739	0.9104	0.88		0.547	0.44	0.55		1.865	1.936	1.9005
3.125	0.633	0.439	0.587		0.403	0.351	0.1892		1.565	1.568	1.5665
1.5625	0.2112	0.2652	0.2124		0.2501	0.362	0.3147		1.198	1.256	1.227
0.78125	0.2187	0.2016	0.2193		0.168	0.192	0.1896		0.759	0.985	0.872
0.390625	0.2021	0.1825	0.2006		0.1919	0.1983	0.18939		0.453	0.398	0.4255
0.195312	0.1581	0.1491	0.1796		0.1761	0.1818	0.1778		0.205	0.197	0.201
0.0976562	0.1536	0.148	0.1542		0.1818	0.206	0.1737		0.125	0.0969	0.11095
0.0488281	0.1485	0.1518	0.1575		0.1804	0.1749	0.1706		0.0456	0.0536	0.0496
0	0.1532	0.1576	0.1766		0.1893	0.1749	0.1749		0.0052	0.0054	0.0053
fig 7 G
	J30B1F2				J30B1H9
dilution	value 1	value 2	value 3		value 1	value 2	value 3
1	0.3303	0.3878	0.4667		0.6014	0.43	0.4571
1:2	0.1836	0.1975	0.1646		0.2665	0.2351	0.1825
1:4	0.0922	0.0955	0.071		0.1377	0.1221	0.115
1:8	0.0678	0.081	0.0446		0.0926	0.0816	0.0847
1:16	0.0358	0.0412	0.0384		0.0632	0.0733	0.0632
1:32	0.0306	0.0276	0.0275		0.0589	0.0375	0.0346
1:64	0.0222	0.019	0.0246		0.0329	0.0296	0.0391
0	0.0141	0.0231	0.0209		0.0156	0.0124	0.0134
fig 7 H
	J31IVA6				J31IIIF4
dilution	value 1	value 2	value 3		value 1	value 2	value 3
1	0.4612	0.3851	0.42315		0.3754	0.3184	0.3469
1:2	0.3697	0.3797	0.3747		0.3162	0.3332	0.3247
1:4	0.1621	0.1393	0.1507		0.1827	0.1927	0.1877
1:8	0.1305	0.1026	0.11655		0.1076	0.1222	0.1149
1:16	0.0494	0.0524	0.0509		0.0859	0.1192	0.10255
1:32	0.0241	0.0282	0.02615		0.0404	0.0382	0.0393
1:64	0.0178	0.0199	0.01885		0.0263	0.0235	0.0249
0	0.0105	0.0239	0.0172		0.0117	0.0135	0.0126
